# Supplementary material for: Dynamic Network Characteristics of Adolescent Mental Health Symptoms: Gender and Grade Differences Based on a Cross-Lagged Panel Network Model
Source: Behav Sci (Basel). 2026 Jun 5;16(6):928. doi: 10.3390/bs16060928 (PMC13295604; doi:10.3390/bs16060928)
Supplement: Supplementary file 1 [file behavsci-16-00928-s001.zip]

Archive with 1 entries (1 files):
- behavsci-4296132-supplementary.pdf
